# Supplementary material for: Antennal transcriptome analysis of the chemosensory gene families in the tree killing bark beetles, Ips typographus and Dendroctonus ponderosae (Coleoptera: Curculionidae: Scolytinae)
Source: BMC Genomics. 2013 Mar 21;14:198. doi: 10.1186/1471-2164-14-198 (PMC3610139; doi:10.1186/1471-2164-14-198)
Supplement: Additional file 1 — Accession numbers for genes encoding olfactory proteins that were submitted to GenBank and the Transcriptome Shotgun Assembly sequence database (TSA) at NCBI. [file 1471-2164-14-198-S1.xls]

## Sheet: Blad1
Gene ID	NCBI Accession Number (DNA)
DponCSP1	KC113413
DponCSP2	KC113424
DponCSP3	KC113412
DponCSP4	BT127741
DponCSP5	JQ855640
DponCSP6	KC113414
DponCSP7	BT128516
DponCSP8	KC113416
DponCSP9	BT127022
DponCSP10	BT126530
DponCSP11	KC113415
DponOBP1	BT127891
DponOBP2	KC113410
DponOBP3	KC113426
DponOBP4	KC113419
DponOBP5	JQ855696
DponOBP6	KC113429
DponOBP7	GABX01000023
DponOBP8	KC113427
DponOBP9	KC113437
DponOBP10	JQ855700
DponOBP11	KC113433
DponOBP12	JQ855695
DponOBP13	KC113422
DponOBP14	JQ855694
DponOBP15	JQ855697
DponOBP16	KC113438
DponOBP17	GABX01000016
DponOBP18	JQ855699
DponOBP19	KC113435
DponOBP20	KC113420
DponOBP21	KC113411
DponOBP22	KC113432
DponOBP23	JQ855698
DponOBP25	BT127263
DponOBP26	KC113431
DponOBP27	KC113439
DponOBP28	KC113430
DponOBP29	KC113434
DponOBP30	KC113428
DponOBP31	KC113417
DponOBP32	GABX01000019
DponSNMP1	JQ855703
DponSNMP1a	KC113423
DponSNMP2	KC113436
DponIR21a.1	GABX01000036
DponIR25a	GABX01000048
DponIR41aFIX	GABX01000042
DponIR56e.1	GABX01000002
DponIR64aFIX	GABX01000034
DponIR56e.2	GABX01000044
DponIR75p.1FIX	GABX01000022
DponIR75p.2	GABX01000017
DponIR75q	GABX01000038
DponIR75sFIX	GABX01000012
DponIR75x	GABX01000005
DponIR76b	GABX01000011
DponIR8a	KC113421
DponIR93a.1FIX	GABX01000024
DponIR93a.2	GABX01000037
DponOr1	GABX01000052
DponOr2	BT128008
DponOr3	GABX01000043
DponOr4	GABX01000010
DponOr5	GABX01000046
DponOr6	GABX01000032
DponOr7FIX	GABX01000015
DponOr8	GABX01000004
DponOr9	GABX01000059
DponOr10	BT126440
DponOr11FIX	GABX01000003
DponOr12	GABX01000054
DponOr13	GABX01000014
DponOr14	GABX01000033
DponOr15FIX	GABX01000058
DponOr16	GABX01000007
DponOr17	GABX01000047
DponOr18	BT127526
DponOr19	GABX01000018
DponOr20	BT128466
DponOr21	GABX01000008
DponOr22	BT127675
DponOr23Fix	KC113425
DponOr24	GABX01000006
DponOr25	GABX01000001
DponOr26	GABX01000055
DponOr27	GABX01000053
DponOr28	GABX01000041
DponOr29	GABX01000027
DponOr30FIX	GABX01000009
DponOr31	GABX01000031
DponOr32	GABX01000056
DponOr33FIX	GABX01000035
DponOr34	GABX01000045
DponOr35	BT128368
DponOr36	GABX01000049
DponOr37	GABX01000050
DponOr38	BT128194
DponOr39	GABX01000040
DponOr40	GABX01000028
DponOr41	GABX01000020
DponOr42	GABX01000057
DponOr43	GABX01000026
DponOr44	GABX01000039
DponOr45	GABX01000013
DponOr46	GABX01000029
DponOr47	GABX01000025
DponOr48	GABX01000021
DponOrco	BT127160
DponGr1	GABX01000030
DponGr3FIX	GABX01000051
ItypCSP1	GACR01000074
ItypCSP2	GACR01000075
ItypCSP3	N/A
ItypCSP4	GACR01000076
ItypCSP5	GACR01000077
ItypCSP6	GACR01000078
ItypOBP1	GACR01000065
ItypOBP2	GACR01000066
ItypOBP3	GACR01000067
ItypOBP4	GACR01000068
ItypOBP5	GACR01000069
ItypOBP6	GACR01000070
ItypOBP7	GACR01000071
ItypOBP8	GACR01000072
ItypOBP9	GACR01000073
ItypOBP10	GACR01000059
ItypOBP11	GACR01000060
ItypOBP12	GACR01000061
ItypOBP13	GACR01000062
ItypOBP14	GACR01000063
ItypOBP15	GACR01000064
ItypSNMP1	GACR01000057
ItypSNMP1a	GACR01000056
ItypSNMP2	GACR01000058
ItypIR76b	GACR01000054
ItypIR25a	GACR01000055
ItypIR64a	GACR01000053
ItypIR68a	GACR01000049
ItypIR75p	GACR01000051
ItypIR75s	GACR01000052
ItypIR75s.2	GACR01000050
ItypOR1	GACR01000020
ItypOR2	GACR01000007
ItypOR3	GACR01000023
ItypOR4	GACR01000011
ItypOR5	GACR01000029
ItypOR6	GACR01000018
ItypOR7	GACR01000022
ItypOR8	GACR01000008
ItypOR9	GACR01000013
ItypOR10	GACR01000027
ItypOR11	GACR01000021
ItypOR12	GACR01000025
ItypOR13	GACR01000012
ItypOR14	GACR01000034
ItypOR15	GACR01000030
ItypOR16	GACR01000005
ItypOR17	GACR01000009
ItypOR18	GACR01000010
ItypOR19	GACR01000014
ItypOR20	GACR01000026
ItypOR21	GACR01000039
ItypOR22	GACR01000037
ItypOR23	GACR01000004
ItypOR24	GACR01000042
ItypOR25	GACR01000028
ItypOR26	GACR01000032
ItypOR27	GACR01000015
ItypOR28	GACR01000001
ItypOR29	GACR01000031
ItypOR30	GACR01000038
ItypOR31	GACR01000003
ItypOR32	GACR01000002
ItypOR33	GACR01000033
ItypOR34	GACR01000006
ItypOR35	GACR01000019
ItypOR36	GACR01000017
ItypOR37	GACR01000041
ItypOR38	GACR01000043
ItypOR39	GACR01000024
ItypOR40	GACR01000036
ItypOR41	GACR01000035
ItypOR42	GACR01000040
ItypOR43	GACR01000016
ItypGR1	N/A
ItypGR2	GACR01000047
ItypGR3	GACR01000046
ItypGR4	GACR01000045
ItypGR5	GACR01000048
ItypGR6	GACR01000044
