# Supplementary material for: Antennal transcriptome analysis of the chemosensory gene families in the tree killing bark beetles, Ips typographus and Dendroctonus ponderosae (Coleoptera: Curculionidae: Scolytinae)
Source: BMC Genomics. 2013 Mar 21;14:198. doi: 10.1186/1471-2164-14-198 (PMC3610139; doi:10.1186/1471-2164-14-198)
Supplement: Additional file 3 — Presence of odorant binding proteins in various tissues of Dendroctonus ponderosae. Analyses of Sanger-specific data and normalized as well as non-normalized transcriptome assemblies from various body parts of D. ponderosae indicate that large sets of odorant binding proteins were found exclusively in non-antennal tissues. The numbers in the tables represent reads found. The clones were sequenced from both 5' and 3' directions. For further information see Keeling et al. [55]. [file 1471-2164-14-198-S3.xls]

## Sheet: OBP-distributions.txt
ID			DPO01	DPO02	DPO03	DPO04	DPO05	DPO06	DPO07	DPO08	DPO09	DPO10	DPO11	DPO12	DPO13	DPO14
			Larva	Pupa	Pupa	Adult antenna	Teneral adult	Adult	Adult	Adult	Midgut&Fat body	Midgut&Fat body	Midgut&Fat body	Midgut&Fat body	Adult head	Larva
	Normalized		N	N	Y	N	Y	N	N	N	N	Y	Y	N	Y	Y
	Clones sequenced		7680	1536	7680	7680	4608	1536	4680	7680	4608	12288	18432	1536	11520	8448
		Text summary
DponOBP1		Only found in pupal ESTs	0	4	0	0	0	0	0	0	0	0	0	0	0	0
DponOBP2		All in head but not antenna	0	0	0	0	0	0	0	0	0	0	0	0	7	4
DponOBP3		Adult head but not antenna, and teneral adult	0	0	0	0	14	0	0	2	0	0	4	0	8	0
DponOBP4		Head and larvae	0	0	0	0	0	0	0	0	0	0	0	0	2	2
DponOBP5		Antenna-specific	0	0	0	204	0	0	0	0	0	0	0	0	0	0
DponOBP6		Antenna-specific	0	0	0	34	0	0	0	0	0	0	0	0	0	0
DponOBP7		Various places including head but no ESTs from antenna library	6	0	13	0	2	0	2	0	0	0	0	0	0	0
DponOBP8		Found ~95% in antennal ESTs	0	0	2	44	0	0	0	0	0	0	0	0	2	0
DponOBP9		Mostly in pupae	2	0	43	2	6	1	0	2	0	2	0	0	3	4
DponOBP10		Antenna-specific	0	0	0	17	0	0	0	0	0	0	0	0	0	0
DponOBP11		Various places including head but no ESTs from antenna library	0	0	14	0	8	0	0	4	2	9	8	0	16	0
DponOBP12		Antenna-specific	0	0	0	129	0	0	0	0	0	0	0	0	0	0
DponOBP13		Antenna-specific	0	0	0	54	0	0	0	0	0	0	0	0	0	0
DponOBP14		Antenna-specific	0	0	0	14	0	0	0	0	0	0	0	0	0	0
DponOBP15		Antenna-specific	0	0	0	27	0	0	0	0	0	0	0	0	0	0
DponOBP16		Antenna-specific	0	0	0	7	0	0	0	0	0	0	0	0	0	0
DponOBP17		Antenna-specific	0	0	0	4	0	0	0	0	0	0	0	0	0	0
DponOBP18		Antenna-specific	0	0	0	8	0	0	0	0	0	0	0	0	0	0
DponOBP19		Antenna-specific	0	0	0	22	0	0	0	0	0	0	0	0	4	2
DponOBP20		Antenna-specific	0	0	0	35	0	0	0	0	0	0	0	0	1	0
DponOBP21		Antenna-specific	0	0	0	91	0	0	0	0	0	0	0	0	7	0
DponOBP22		Antenna-specific	0	0	0	101	0	0	0	0	0	0	0	0	2	0
DponOBP23		Antenna-specific	0	0	0	298	0	0	0	0	0	0	0	0	0	0
DponOBP25		Teneral adult, adult head (includes antenna), and larvae	0	0	0	0	2	0	0	0	0	0	0	0	2	2
DponOBP26		Various places including head but no ESTs from antenna library	0	0	0	0	6	0	0	0	0	5	0	0	2	2
DponOBP27		Whole adult	0	0	0	0	0	4	0	2	0	0	0	0	0	0
DponOBP28		Various places including head but no ESTs from antenna library	4	0	3	0	18	1	14	7	0	8	8	0	10	9
DponOBP29		Various places including head but no ESTs from antenna library	0	0	4	0	6	1	2	7	0	6	0	0	8	0
DponOBP30		Various places particularly pupae and including head but no ESTs from antenna library	2	2	34	1	5	0	2	5	0	0	0	0	11	0
DponOBP31		Head, antenna, midgut/fat body	0	0	0	1	0	0	0	2	0	0	0	0	4	0
DponOBP32		Antenna-specific	0	0	0	6	0	0	0	1	0	0	0	0	0	0
