# Supplementary material for: Antennal transcriptome analysis of the chemosensory gene families in the tree killing bark beetles, Ips typographus and Dendroctonus ponderosae (Coleoptera: Curculionidae: Scolytinae)
Source: BMC Genomics. 2013 Mar 21;14:198. doi: 10.1186/1471-2164-14-198 (PMC3610139; doi:10.1186/1471-2164-14-198)
Supplement: Additional file 4 — Presence of chemosensory proteins in various tissues of Dendroctonus ponderosae. Analyses of Sanger-specific data and normalized as well as non-normalized transcriptome assemblies from various body parts of D. ponderosae indicate that 4 of the 11 identified chemosensory proteins were found exclusively in non-antennal tissues. The numbers in the tables represent reads found. The clones were sequenced from both 5' and 3' directions. For further information see Keeling et al. [55]. [file 1471-2164-14-198-S4.xls]

## Sheet: CSP-distributions.txt
ID			DPO01	DPO02	DPO03	DPO04	DPO05	DPO06	DPO07	DPO08	DPO09	DPO10	DPO11	DPO12	DPO13	DPO14
			Larva	Pupa	Pupa	Adult antenna	Teneral adult	Adult	Adult	Adult	Midgut&Fat body	Midgut&Fat body	Midgut&Fat body	Midgut&Fat body	Adult head	Larva
	Normalized		N	N	Y	N	Y	N	N	N	N	Y	Y	N	Y	Y
	Clones sequenced		7680	1536	7680	7680	4608	1536	4680	7680	4608	12288	18432	1536	11520	8448
		Text summary
DponCSP1		Mostly in antenna	0	0	0	13	0	0	0	2	0	0	0	0	6	0
DponCSP2		Various including antenna	0	0	0	0	0	0	0	0	0	0	2	0	2	5
DponCSP3		Antenna-specific	0	0	0	2	0	0	0	0	0	0	0	0	0	0
DponCSP4		Various including antenna	0	0	2	0	0	0	0	0	0	0	0	0	2	0
DponCSP5		Antenna-specific	0	0	0	67	2	0	0	0	0	0	0	0	0	0
DponCSP6		Mostly pupa, not in antenna	8	0	96	0	13	0	2	0	0	0	0	0	0	8
DponCSP7		Antenna and teneral adult	0	0	0	2	2	0	0	0	0	0	0	0	0	0
DponCSP8		Teneral adult and adult head	0	0	0	0	10	0	0	0	0	0	0	0	2	0
DponCSP9		Various but not antenna	2	0	6	0	6	0	0	2	0	0	0	0	2	0
DponCSP10		Mostly in antenna	2	0	0	16	4	0	0	5	0	0	0	0	3	0
DponCSP11		Head only	0	0	0	0	0	0	0	0	0	0	0	0	2	0
